# Supplementary material for: Protective Effect of Extra Virgin Olive Oil on Cancers, Gastrointestinal Cancers, and All-Cause Mortality: A Competing Risk Analysis in a Southern Italian Cohort
Source: Cancers (Basel). 2024 Oct 23;16(21):3575. doi: 10.3390/cancers16213575 (PMC11545239; doi:10.3390/cancers16213575)
Supplement: Supplementary file 1 [file cancers-16-03575-s001.zip]

Archive with 1 entries (1 files):
- cancers-3239892-supplementary.pdf
